# Supplementary material for: Myeloid-Derived Suppressor-like Cells as a Prognostic Marker in Critically Ill Patients: Insights from Experimental Endotoxemia and Intensive Care Patients
Source: Cells. 2024 Feb 8;13(4):314. doi: 10.3390/cells13040314 (PMC10887109; doi:10.3390/cells13040314)
Supplement: Supplementary file 1 [file cells-13-00314-s001.zip]

Archive with 1 entries (1 files):
- cells-2709553-supplementary.pdf
